# Supplementary material for: Decoding the molecular mechanism of parthenocarpy in Musa spp. through protein–protein interaction network
Source: Sci Rep. 2021 Jul 16;11:14592. doi: 10.1038/s41598-021-93661-3 (PMC8285514; doi:10.1038/s41598-021-93661-3)
Supplement: Supplementary file 4 — Supplementary Material 2. [file 41598_2021_93661_MOESM4_ESM.xlsx]

## Sheet: Statistics (ANOVA)
AGL8								MADS29								GID1C
Anova: Two-Factor Without Replication								Anova: Two-Factor Without Replication								Anova: Two-Factor Without Replication
SUMMARY	Count	Sum	Average	Variance				SUMMARY	Count	Sum	Average	Variance				SUMMARY	Count	Sum	Average	Variance
UnP	3	3.00622	1.00207	0.007824				UnP	3	-1.86	-0.62	1.6177				UnP	3	7.01	2.33667	0.337033
P24	3	1.30267	0.434222	7.24495				P24	3	7.05333	2.35111	1.81214				P24	3	1.76833	0.589444	2.35495
P48	3	4.18	1.39333	3.51693				P48	3	-0.25	-0.0833333	3.40543				P48	3	0.1	0.0333333	0.707433
C4	3	1.9	0.633333	0.543333				C4	3	4.7	1.56667	5.29333				C4	3	2.74	0.913333	1.48853
CVR	3	7.17	2.39	1.5067				CVR	3	-2.49667	-0.832222	3.96908				CVR	3	0.213333	0.0711111	2.51327
PL	3	-0.581111	-0.193704	4.1947				PL	3	2.74	0.913333	0.479633				PL	3	5.925	1.975	1.00068
ANOVA								ANOVA								ANOVA
Source of Variation	SS	df	MS	F	P-value	F crit		Source of Variation	SS	df	MS	F	P-value	F crit		Source of Variation	SS	df	MS	F	P-value	F crit
Rows	1.39543	2	0.697717	0.251565	0.789026	6.94427		Rows	15.042	2	7.52102	6.77254	0.0519768	6.94427		Rows	8.66739	2	4.33369	12.9599	0.0178732	6.94427
Columns	10.4454	2	5.2227	1.88307	0.265284	6.94427		Columns	9.22848	2	4.61424	4.15504	0.105584	6.94427		Columns	5.46127	2	2.73063	8.16597	0.0387046	6.94427
Error	11.094	4	2.77351					Error	4.44206	4	1.11052					Error	1.33757	4	0.334392
Total	22.9349	8						Total	28.7126	8						Total	15.4662	8
MADS16								EXPA1								RGA1
Anova: Two-Factor Without Replication								Anova: Two-Factor Without Replication								Anova: Two-Factor Without Replication
SUMMARY	Count	Sum	Average	Variance				SUMMARY	Count	Sum	Average	Variance				SUMMARY	Count	Sum	Average	Variance
UnP	3	2.77999	0.926664	3.58805				UnP	3	2.91667	0.972222	2.05779				UnP	3	6.05	2.01667	3.31688
P24	3	-5.29501	-1.765	46.684				P24	3	-1.965	-0.655	4.48202				P24	3	-0.976667	-0.325556	5.20756
P48	3	0.31	0.103333	2.29523				P48	3	-2.82	-0.94	7.6581				P48	3	-4.38	-1.46	9.2511
C4	3	5.5	1.83333	2.41333				C4	3	2.12667	0.708889	4.5809				C4	3	5.73333	1.91111	3.47264
CVR	3	3.73167	1.24389	1.1111				CVR	3	-6.15	-2.05	4.34222				CVR	3	-2.71	-0.903333	12.6737
PL	3	-11.4367	-3.81223	25.8576				PL	3	2.155	0.718333	0.830008				PL	3	-2.33	-0.776667	3.47861
ANOVA								ANOVA								ANOVA
Source of Variation	SS	df	MS	F	P-value	F crit		Source of Variation	SS	df	MS	F	P-value	F crit		Source of Variation	SS	df	MS	F	P-value	F crit
Rows	11.4136	2	5.70681	0.482091	0.649269	6.94427		Rows	6.38567	2	3.19284	0.973381	0.452438	6.94427		Rows	18.8602	2	9.43009	1.84996	0.269865	6.94427
Columns	57.7841	2	28.892	2.4407	0.202842	6.94427		Columns	15.2752	2	7.63761	2.32843	0.2135	6.94427		Columns	15.1613	2	7.58065	1.48715	0.328942	6.94427
Error	47.3505	4	11.8376					Error	13.1206	4	3.28015					Error	20.3898	4	5.09745
Total	116.548	8						Total	34.7815	8						Total	54.4113	8
BAM1								ACLB-2								LFY
Anova: Two-Factor Without Replication								Anova: Two-Factor Without Replication								Anova: Two-Factor Without Replication
SUMMARY	Count	Sum	Average	Variance				SUMMARY	Count	Sum	Average	Variance				SUMMARY	Count	Sum	Average	Variance
UnP	3	1.46333	0.487778	0.591248				UnP	3	-0.990667	-0.330222	0.0403201				UnP	3	0.076	0.0253333	0.761765
P24	3	-4.85667	-1.61889	3.53167				P24	3	-1.269	-0.423	10.2851				P24	3	-6.75	-2.25	8.57358
P48	3	-3.05	-1.01667	0.0434333				P48	3	4.13	1.37667	3.69843				P48	3	-7.92	-2.64	11.2836
C4	3	-0.9	-0.3	1.2004				C4	3	2.93833	0.979444	2.48207				C4	3	-6.715	-2.23833	14.8479
CVR	3	-0.296667	-0.0988889	0.84357				CVR	3	4.14333	1.38111	1.8081				CVR	3	-6.175	-2.05833	9.17491
PL	3	-5.24667	-1.74889	3.2233				PL	3	-5.21133	-1.73711	4.18201				PL	3	-1.704	-0.568	0.290992
ANOVA								ANOVA								ANOVA
Source of Variation	SS	df	MS	F	P-value	F crit		Source of Variation	SS	df	MS	F	P-value	F crit		Source of Variation	SS	df	MS	F	P-value	F crit
Rows	7.06407	2	3.53203	4.07095	0.108529	6.94427		Rows	6.16088	2	3.08044	1.14265	0.405012	6.94427		Rows	12.4332	2	6.21662	0.687026	0.554008	6.94427
Columns	4.86222	2	2.43111	2.80205	0.173463	6.94427		Columns	17.2643	2	8.63216	3.20199	0.147816	6.94427		Columns	5.04351	2	2.52175	0.27869	0.770352	6.94427
Error	3.47048	4	0.86762					Error	10.7835	4	2.69587					Error	36.1944	4	9.04859
Total	15.3968	8						Total	34.2087	8						Total	53.6711	8
HK2								IAA(GH.3.8)
Anova: Two-Factor Without Replication								Anova: Two-Factor Without Replication
SUMMARY	Count	Sum	Average	Variance				SUMMARY	Count	Sum	Average	Variance
UnP	3	-2.14957	-0.716522	11.1713				UnP	3	4.33667	1.44556	5.28129
P24	3	-10.75	-3.58333	14.0166				P24	3	-4.25	-1.41667	4.55703
P48	3	-13.6	-4.53333	16.9289				P48	3	3.31	1.10333	0.0306333
C4	3	2.27043	0.756812	0.539978				C4	3	6.23667	2.07889	3.05447
CVR	3	-9.895	-3.29833	13.2569				CVR	3	-0.97	-0.323333	3.73703
PL	3	-18.875	-6.29167	2.62201				PL	3	-1.87	-0.623333	3.82603
ANOVA								ANOVA
Source of Variation	SS	df	MS	F	P-value	F crit		Source of Variation	SS	df	MS	F	P-value	F crit
Rows	23.6892	2	11.8446	5.17879	0.0776171	6.94427		Rows	14.6598	2	7.32992	4.4591	0.0958773	6.94427
Columns	75.0853	2	37.5426	16.4147	0.0117959	6.94427		Columns	13.1627	2	6.58134	4.00371	0.110974	6.94427
Error	9.14853	4	2.28713					Error	6.57524	4	1.64381
Total	107.923	8						Total	34.3978	8
